# Supplementary material for: Long-Term Surgical Outcomes in Double Outlet Right Ventricle Based on Detailed Anatomical Sub-Typology
Source: Eur J Cardiothorac Surg. 2025 Oct 7;67(10):ezaf334. doi: 10.1093/ejcts/ezaf334 (PMC12553358; doi:10.1093/ejcts/ezaf334)
Supplement: ezaf334_Supplementary_Data [file ezaf334_supplementary_data.zip]

Archive with 36 entries (36 files):
- Suplementary material.docx
- Supplemental Video 1-I(1).mp4
- Supplemental Video 1-I(2).mp4
- Supplemental Video 1-I(3).mp4
- Supplemental Video 1-I(4).mp4
- Supplemental Video 1-II (1).mp4
- Supplemental Video 1-II(2).mp4
- Supplemental Video 1-II(3).mp4
- Supplemental Video 1-II(4).mp4
- Supplemental Video 1-II(5).mp4
- Supplemental Video 1-II(6).mp4
- Supplemental Video 1-II(7).mp4
- Supplemental Video 1-II(8).mp4
- Supplemental Video 1-III(1).mp4
- Supplemental Video 1-III(3).mp4
- Supplemental Video 1-III(4).mp4
- Supplemental Video 1-V(1).mp4
- Supplemental Video 1-V(2).mp4
- Supplemental Video 1-V(3).mp4
- Supplemental Video 1-V(4).mp4
- Supplemental Video 1-V(5).mp4
- Supplemental Video 1-V(6).mp4
- Supplemental Video 1-V(7).mp4
- Supplemental Video 1-V(8).mp4
- Supplemental Video 1-VII(1).mp4
- Supplemental Video 1-VII(2).mp4
- Supplemental Video 1-VII(3).mp4
- Supplemental Video 1-VIII(1).mp4
- Supplemental Video 1-VIII(2).mp4
- Supplemental Video 1-VIII(3).mp4
- Supplemental Video 2A.mp4
- Supplemental Video 2B.mp4
- Supplemental Video 3A.mp4
- Supplemental Video 3B.mp4
- Supplemental Video 4A.mp4
- Supplemental Video 4B.mp4
